# Supplementary material for: Beyond Confinement: A Systematic Review on Factors Influencing Binge Drinking Among Adolescents and Young Adults During the Pandemic
Source: J Clin Med. 2025 Feb 25;14(5):1546. doi: 10.3390/jcm14051546 (PMC11900273; doi:10.3390/jcm14051546)
Supplement: Supplementary file 1 [file jcm-14-01546-s001.zip]

Archive with 1 entries (1 files):
- jcm-3410466-supplementary.pdf
